# Supplementary material for: NMR-Based Metabolomic Analysis on the Protective Effects of Apolipoprotein A-I Mimetic Peptide against Contrast Media-Induced Endothelial Dysfunction
Source: Molecules. 2021 Aug 24;26(17):5123. doi: 10.3390/molecules26175123 (PMC8433922; doi:10.3390/molecules26175123)
Supplement: Supplementary file 1 [file molecules-26-05123-s001.zip]

Archive with 1 entries (1 files):
- molecules-1281028-supplementary.pdf
